# Supplementary material for: Malassezia sympodialis Mala s 1 allergen is a potential KELCH protein that cross reacts with human skin
Source: FEMS Yeast Res. 2023 May 15;23:foad028. doi: 10.1093/femsyr/foad028 (PMC10281499; doi:10.1093/femsyr/foad028)
Supplement: foad028_Supplemental_Files [file foad028_supplemental_files.zip]

Archive with 5 entries (5 files):
- Fig 3 Suppl corrected.jpg
- Mala s 1 Suppl figures combined.pdf
- Sup Fig 1.png
- Sup Fig 2.png
- Sup Fig 4.png
